# Supplementary material for: Pyrimidine Schiff Bases: Synthesis, Structural Characterization and Recent Studies on Biological Activities
Source: Int J Mol Sci. 2024 Feb 8;25(4):2076. doi: 10.3390/ijms25042076 (PMC10889512; doi:10.3390/ijms25042076)
Supplement: Supplementary file 1 [file ijms-25-02076-s001.zip]

Archive with 1 entries (1 files):
- ijms-2825578-supplementary.pdf
